# Supplementary material for: Survivin-Targeting Antisense Oligonucleotides in Cancer Therapy
Source: Molecules. 2026 Jun 30;31(13):2283. doi: 10.3390/molecules31132283 (PMC13363050; doi:10.3390/molecules31132283)
Supplement: Supplementary file 1 [file molecules-31-02283-s001.zip]

Archive with 1 entries (1 files):
- molecules-4288324-supplementary.pdf
